# Supplementary material for: The Role of AlphαSynuclein in Mouse Models of Acute, Inflammatory and Neuropathic Pain
Source: Cells. 2022 Jun 19;11(12):1967. doi: 10.3390/cells11121967 (PMC9221919; doi:10.3390/cells11121967)
Supplement: Supplementary file 1 [file cells-11-01967-s001.zip]

Archive with 1 entries (1 files):
- cells-1723500-supplementary.pdf
